# Supplementary material for: Ameliorative Effect of Coenzyme Q10 on Phenotypic Transformation in Human Smooth Muscle Cells with FBN1 Knockdown
Source: Int J Mol Sci. 2024 Feb 25;25(5):2662. doi: 10.3390/ijms25052662 (PMC10931635; doi:10.3390/ijms25052662)
Supplement: Supplementary file 1 [file ijms-25-02662-s001.zip]

Archive with 1 entries (1 files):
- ijms-2845853-supplementary.pdf
